# Supplementary material for: The relative abundance of wheat Rubisco activase isoforms is post-transcriptionally regulated
Source: Photosynth Res. 2021 Apr 1;148(1):47–56. doi: 10.1007/s11120-021-00830-6 (PMC8154801; doi:10.1007/s11120-021-00830-6)
Supplement: Supplementary file 1 — Supplementary file1 (XLSX 26 kb) [file 11120_2021_830_MOESM1_ESM.xlsx]

## Sheet: Information
Reference: Perdomo JA, Buchner P, Carmo-Silva E. (2020) The relative abundance of wheat Rubisco activase isoforms is post-transcriptionally regulated
Abbreviations	Description
Cabinet	Experiment replicate
Rep	Biological replicate
DvL	Dark versus Light regime
Hours	Sampling times
NRQ_Rca_2A	Normalised relative gene expression of Rca2-α
NRQ_Rca_1B	Normalised relative gene expression of Rca1-β
NRQ_Rca_2B	Normalised relative gene expression of Rca2-β
NRQ_rbcL	Normalised relative gene expression of Rubisco large subunit
NRQ_RbcS	Normalised relative gene expression of Rubisco small subunit
RcaAlpha_ug_mg_TSP	Rca-α amount (µg mg-1 TSP)
RcaBeta_ug_mg_TSP	Rca-β amount (µg mg-1 TSP)
Rubisco_mg_g_TSP	Rubisco large subunit amount (mg g-1 TSP)

## Sheet: Data
Cabinet	Rep	DvL	Hours	NRQ_Rca_2A	NRQ_Rca_1B	NRQ_Rca_2B	NRQ_rbcL	NRQ_RbcS	RcaAlpha_ug_mg_TSP	RcaBeta_ug_mg_TSP	Rubisco_mg_g_TSP
1	1	Dark	20	NA	NA	NA	NA	NA	4.65	36.28	581.379
1	2	Dark	20	46	0.002	58.77	320.19	108.4	4.94	44.2	700.45
1	3	Dark	20	32.2	0.002	42.11	NA	NA	7.01	47	680.911
2	4	Dark	20	70.3	NA	45.46	366.37	105.13	3.26	29.6	530.995
2	5	Dark	20	NA	NA	NA	NA	NA	3.52	38.95	521.987
2	6	Dark	20	87.3	0.002	NA	382.19	112.24	3.31	27.01	495.569
1	1	Dark	22	42.9	0.002	47.88	522.48	120	6.06	33.08	728.66
1	2	Dark	22	76.2	0.002	88.6	532.59	220.06	4.86	33.48	559.3
1	3	Dark	22	34.6	0.002	48.69	NA	92.18	4.9	NA	737.052
2	4	Dark	22	44.7	0.002	69.64	558.16	81.24	3.43	41.75	583.568
2	5	Dark	22	NA	NA	NA	NA	NA	3.34	35.12	670.725
2	6	Dark	22	86.1	0.001	89.72	569.13	193.2	4.3	25.08	589.292
1	1	Dark	23	NA	NA	NA	NA	NA	5.34	40	735.431
1	2	Dark	23	NA	NA	NA	NA	NA	4.95	34.16	688.34
1	3	Dark	23	NA	NA	NA	NA	NA	3.64	40.75	542.548
2	4	Dark	23	56.5	0.001	54.55	447.46	83.21	4.48	47.12	817.821
2	5	Dark	23	44.7	0.001	73.59	342.97	107.31	4.02	31.4	787.172
2	6	Dark	23	84.5	0.002	80.05	549.32	189.46	2.57	22.79	647.853
1	1	Dark	24	43.7	0.002	62.93	NA	188.83	4.96	34.64	734.001
1	2	Dark	24	55.2	0.003	67.05	396.13	149.3	4.22	26.7	667.735
1	3	Dark	24	60.5	0.003	70.71	336.64	156.89	5.53	32.65	653.865
2	4	Dark	24	NA	NA	NA	NA	NA	4.14	29.12	767.851
2	5	Dark	24	61	0.001	63.1	529.42	NA	3.84	39.64	782.217
2	6	Dark	24	50.7	0.002	NA	555.49	191.13	4.6	29.63	825.027
1	1	Light	1	52.3	0.003	56.81	461.58	99.93	4.59	33.28	692.939
1	2	Light	1	42.3	0.003	NA	593.7	150.36	4.95	30.59	906.05
1	3	Light	1	58.7	NA	64.49	323.21	91.45	4.42	38.9	736.093
2	4	Light	1	67.4	NA	61.25	300.15	100.71	3.48	25.41	774.411
2	5	Light	1	52.1	0.003	96.12	523.47	173.52	2.78	26.19	752.7
2	6	Light	1	77.7	0.002	63.26	272.8	75.28	3.41	34.15	854.597
1	1	Light	2	65.5	0.005	76.17	370.96	85.39	4.39	31.46	791.341
1	2	Light	2	103.3	0.006	120.26	382.68	133.86	4.72	28.06	813.461
1	3	Light	2	92.2	0.004	89.61	NA	210.9	5.56	30.65	706.789
2	4	Light	2	54.1	0.002	69.49	288.47	114.53	3.71	32.49	754.666
2	5	Light	2	96.9	0.001	102.13	513.5	140.37	5.16	NA	701.391
2	6	Light	2	74.2	0.001	83.6	490.54	162.46	4.27	41.17	619.296
1	1	Light	4	NA	NA	155.11	613.39	NA	NA	18.36	777.74
1	2	Light	4	60.7	0.003	95.82	247.75	52.07	3.89	14.96	706.179
1	3	Light	4	66	0.002	77.92	295.49	75.72	4.57	20.78	739.089
2	4	Light	4	57.5	0.001	77.15	221.09	52.26	4.28	47.02	734.974
2	5	Light	4	76.4	0.001	98.59	563.05	78.11	3.96	39.22	744.62
2	6	Light	4	78.3	0.001	115.84	392.27	57.18	3.35	58.53	NA
1	1	Light	6	64.7	0.002	65.86	263.43	78.85	4.35	27.02	762.902
1	2	Light	6	NA	0.002	58.1	655.59	119.14	4.55	19.62	826.974
1	3	Light	6	73.1	0.003	79.05	386.33	108.24	4.99	43.41	747.211
2	4	Light	6	81.5	0.001	74.24	203.17	54.35	4.25	72.02	710.838
2	5	Light	6	73.5	0.001	87.44	309.83	55.82	4.11	70.43	714.133
2	6	Light	6	67.4	0.001	98.21	536.75	65.86	NA	23.21	683.786
1	1	Light	8	91.4	0.003	126.84	652.31	169.55	4.61	22.15	844.427
1	2	Light	8	95.8	0.004	115.49	609.96	140.91	3.11	25.47	573.494
1	3	Light	8	NA	NA	NA	NA	NA	4.49	38.5	731.005
2	4	Light	8	66.5	0.001	NA	299.99	71.26	3.57	26.4	779.322
2	5	Light	8	80.5	0.001	116.68	556.27	97.17	4.82	48.96	749.642
2	6	Light	8	NA	0.002	136.03	NA	225.41	5.58	49.99	598.389
1	1	Light	10	103.4	0.003	112.83	2135.73	361.69	4.83	63.33	712.188
1	2	Light	10	74.9	0.006	87.38	2267.94	402.23	4.31	32.15	715.824
1	3	Light	10	NA	NA	NA	NA	NA	4.89	47.91	822.952
2	4	Light	10	NA	NA	NA	NA	NA	3.97	33.35	NA
2	5	Light	10	98.3	0.001	95.73	500.31	118.52	4.52	44.49	780.099
2	6	Light	10	86.9	0.001	131.1	369.36	78.3	4.84	49.54	726.674
1	1	Light	12	71.4	0.004	68.75	490.12	153.04	4.35	27.7	699.385
1	2	Light	12	88.9	0.004	96.25	479.73	154.01	3.65	40.68	702.392
1	3	Light	12	65.6	0.003	61.55	457.09	118.79	3.1	32.65	630.571
2	4	Light	12	64.5	0.001	89.4	NA	156.54	5.32	44.61	820.021
2	5	Light	12	61.9	0.003	85.2	333.89	NA	4.25	60.22	796.23
2	6	Light	12	77.1	0.001	107.04	746.16	165.38	5.43	52.39	673.627
1	1	Light	14	NA	NA	NA	NA	NA	3.61	34	755.276
1	2	Light	14	58.1	0.002	77.79	333.02	139.75	3.75	26.95	711.435
1	3	Light	14	74.4	0.004	83.46	954.24	287.79	4.19	17.07	675.403
2	4	Light	14	72.5	0.001	90.72	366.36	130.74	4.85	39.45	811.85
2	5	Light	14	42.6	0	NA	282.09	71.82	4.12	35.51	813.271
2	6	Light	14	NA	0.001	NA	773.65	218.64	NA	52.91	741.166
1	1	Light	16	35.7	0.008	49.44	478.01	193.03	3.89	33.02	710.745
1	2	Light	16	51	0.005	70.15	724.06	258.2	4	25.18	786.75
1	3	Light	16	54.5	0.006	49.14	501.14	108.58	4.04	45.28	NA
2	4	Light	16	39.8	0.001	48.61	170.99	81.77	4.95	45.3	779.473
2	5	Light	16	48.6	0.001	70.12	327.33	97.12	5.39	56.25	847.306
2	6	Light	16	39.7	0.001	49.39	267.21	82.97	5.29	47.08	796.625
1	1	Dark	17	54.1	0.004	79.07	601.69	211.58	4.38	30.02	684.536
1	2	Dark	17	59.3	0.004	57.51	NA	287.78	NA	54.81	573.491
1	3	Dark	17	NA	0.004	82.15	528.52	187.83	NA	30.69	758.015
2	4	Dark	17	53.6	0.002	56.63	173.45	105.54	4.81	48	837.688
2	5	Dark	17	53.9	0.001	61.55	205.47	113.25	4.21	42.48	806.467
2	6	Dark	17	54.8	0.001	59.48	160.4	86.31	4.6	41.82	796.625
1	1	Dark	18	NA	NA	NA	NA	NA	6.04	46.18	557.835
1	2	Dark	18	59.3	0.004	60.77	326.18	124.66	3.92	47.02	646.179
1	3	Dark	18	54.8	0.003	52	428.17	159.26	3.7	44.77	602.617
2	4	Dark	18	50.7	0.001	61.88	389.67	97.7	6.25	NA	NA
2	5	Dark	18	71.1	0.001	NA	591.12	144.76	4.07	44.74	659.945
2	6	Dark	18	47.3	0.003	54.25	202.19	46.74	3.92	NA	659.832
